# Supplementary material for: Exclusion criteria and generalizability in bipolar disorder treatment trials
Source: Contemp Clin Trials Commun. 2018 Jan 31;9:130–4. doi: 10.1016/j.conctc.2018.01.009 (PMC5898491; doi:10.1016/j.conctc.2018.01.009)
Supplement: mmc1 [file mmc1.xml]

<?xml version="1.0" encoding="UTF-8" standalone="no"?><data:data><datasets><author>jessie.wong@va.gov</author><type>0</type><dataset><value>1</value><reason>No data was used for the research described in the article</reason><comments/></dataset></datasets></data:data>
